# Supplementary material for: Upcycling Biodegradable PVA/Starch Film to a Bacterial Biopigment and Biopolymer
Source: Polymers (Basel). 2021 Oct 27;13(21):3692. doi: 10.3390/polym13213692 (PMC8588134; doi:10.3390/polym13213692)
Supplement: Supplementary file 1 [file polymers-13-03692-s001.zip]

Archive with 1 entries (1 files):
- polymers-1372524-supplementary.pdf
